# Supplementary material for: The Influence of BMI on Mortality and Clinical Outcomes After Burns
Source: Eur Burn J. 2026 Feb 12;7(1):12. doi: 10.3390/ebj7010012 (PMC12922039; doi:10.3390/ebj7010012)
Supplement: Supplementary file 1 [file ebj-07-00012-s001.zip]

Archive with 1 entries (1 files):
- ebj-4068374-supplementary.pdf
